# Supplementary material for: Aphidius colemani Behavior Changes Depending on Volatile Organic Compounds Emitted by Plants Infected with Viruses with Different Modes of Transmission
Source: Insects. 2024 Jan 29;15(2):92. doi: 10.3390/insects15020092 (PMC10889700; doi:10.3390/insects15020092)
Supplement: Supplementary file 1 [file insects-15-00092-s001.zip]

Archive with 1 entries (1 files):
- insects-2831249-supplementary.pdf
